# Supplementary material for: Effects of export sophistication on marine pollution: Evidence from Chinese coastal regions
Source: PLoS One. 2026 Jan 16;21(1):e0331881. doi: 10.1371/journal.pone.0331881 (PMC12810832; doi:10.1371/journal.pone.0331881)
Supplement: S1 Data — (XLSX) [file pone.0331881.s001.xlsx]

## Sheet: Sheet1
Province	Region	id	year	PORT	EXP	WWD	COD	PET	NHN	TP	ER	GDP	IND	POP	GOP	TECH
Liaoning	Bohai Rim Region (Northern Coastal Area)	1	2011	78344	6196.07	42000	21000	70.4	3000	344.4	116032	16354.9	8478.7	4379	3345.5	17
Liaoning	Bohai Rim Region (Northern Coastal Area)	1	2012	88502	6945.57	57000	32000	94.2	3000	457.3	119447	17848.6	8886.9	4375	3391.7	17
Liaoning	Bohai Rim Region (Northern Coastal Area)	1	2013	98354	7761.08	59000	35000	228.8	2800	419.7	276908	19208.8	9204.2	4365	3741.9	17
Liaoning	Bohai Rim Region (Northern Coastal Area)	1	2014	103658	8246.3	53100	19000	69.1	2100	279.2	382184	20025.7	9038.8	4358	3917	22
Liaoning	Bohai Rim Region (Northern Coastal Area)	1	2015	104859	8407.48	49100	22000	62.9	3600	307	189950	20210.3	8344.6	4338	3529.2	22
Liaoning	Bohai Rim Region (Northern Coastal Area)	1	2016	109066	8539.8	54806	34221	89.4	6406	425	193853	20392.5	7865.7	4327	3338.3	17
Liaoning	Bohai Rim Region (Northern Coastal Area)	1	2017	112558	9056.4	52534	19742	278.4	3282	264	130471	21693	8328.9	4312	3284.1	17
Liaoning	Bohai Rim Region (Northern Coastal Area)	1	2018	112176	9913.43	48548	12151	43	493	98	69238	23510.5	9049	4291	3140.4	5
Liaoning	Bohai Rim Region (Northern Coastal Area)	1	2019	86124	9990.65	42366	9420	31.8	483	87	121547	24855.3	9475.9	4277	3422.9	5
Liaoning	Bohai Rim Region (Northern Coastal Area)	1	2020	82004	10268.2	41691	6400	85.1	144	64	98020	25011.4	9357.5	4255	3271.1	7
Liaoning	Bohai Rim Region (Northern Coastal Area)	1	2021	78768	12420.5	5814	1539	22	12	6	120759	27569.5	10883.3	4229	4450.6	7
Liaoning	Bohai Rim Region (Northern Coastal Area)	1	2022	74051	12809.6	4744	568	0	13	3	46202	28826.1	11363.6	4197	4651.9	7
Hebei	Bohai Rim Region (Northern Coastal Area)	2	2011	71300	6008.19	8000	4000	0.03	500	44.3	243399	21384.7	10275.5	7232	1451.4	5
Hebei	Bohai Rim Region (Northern Coastal Area)	2	2012	76234	6752.01	8000	2000	0.2	500	43.7	236290	23077.5	10919.7	7262	1622	5
Hebei	Bohai Rim Region (Northern Coastal Area)	2	2013	88984	7573.41	7000	3000	0	500	93.9	511769	24259.6	11178.4	7288	1741.8	5
Hebei	Bohai Rim Region (Northern Coastal Area)	2	2014	95029	8137.93	7500	2000	0	300	92.3	889518	25208.9	11476.9	7323	2051.7	5
Hebei	Bohai Rim Region (Northern Coastal Area)	2	2015	91251	8330.28	7900	5000	0	1400	230.7	541596	26398.4	11519.5	7345	2127.7	5
Hebei	Bohai Rim Region (Northern Coastal Area)	2	2016	95207	8490.65	6209	1542	0	730	108	248465	28474.1	12332.3	7375	1992.5	5
Hebei	Bohai Rim Region (Northern Coastal Area)	2	2017	108868	8841.21	7123	1884	0	619	133	342738	30640.8	12778	7409	2385.5	5
Hebei	Bohai Rim Region (Northern Coastal Area)	2	2018	115599	9671.23	52510	2448	0	231	24	987539	32494.6	12904.1	7426	2548.5	9
Hebei	Bohai Rim Region (Northern Coastal Area)	2	2019	116315	9781.53	31350	1258	0.3	3	13	373871	34978.6	13393.7	7447	2650	9
Hebei	Bohai Rim Region (Northern Coastal Area)	2	2020	120446	10092	57237	1978	0.3	39	34	129336	36013.8	13765.1	7464	2258.5	10
Hebei	Bohai Rim Region (Northern Coastal Area)	2	2021	123427	12201.1	47420	634	0	18	44	95548	40397.1	16355.8	7448	2743.8	11
Hebei	Bohai Rim Region (Northern Coastal Area)	2	2022	127667	12518.3	39131	688	6	23	21	170349	41988	16129.6	7420	2847.9	11
Tianjin	Bohai Rim Region (Northern Coastal Area)	3	2011	45338	6633.63	4000	3000	12	400	57.3	152848	8112.5	3756.3	1341	3519.3	14
Tianjin	Bohai Rim Region (Northern Coastal Area)	3	2012	47697	7390.06	4000	2000	4.1	200	30.8	125559	9043	4134	1378	3939.2	14
Tianjin	Bohai Rim Region (Northern Coastal Area)	3	2013	50063	8235.28	5000	6000	6.7	600	60.1	148366	9945.4	4407.1	1410	4554.1	14
Tianjin	Bohai Rim Region (Northern Coastal Area)	3	2014	54002	8765.63	12600	12000	9.3	1100	117.7	220923	10640.6	4615.5	1429	5032.2	14
Tianjin	Bohai Rim Region (Northern Coastal Area)	3	2015	54051	8915.82	3700	10000	8	900	94.1	240072	10879.5	4489.6	1439	4923.5	16
Tianjin	Bohai Rim Region (Northern Coastal Area)	3	2016	55056	9025.7	8935	8512	3.9	682	173	103597	11477.2	4368	1443	4045.8	11
Tianjin	Bohai Rim Region (Northern Coastal Area)	3	2017	50056	9310.15	7037	2213	3.5	201	26	78305	12450.6	4564.1	1410	4646.6	11
Tianjin	Bohai Rim Region (Northern Coastal Area)	3	2018	50774	10192.9	1866	615	1.1	41	5	72449	13362.9	4835.3	1383	5028.2	10
Tianjin	Bohai Rim Region (Northern Coastal Area)	3	2019	49220	10235.6	3911	1028	5	33	9	125944	14055.5	4947.2	1385	5268	9
Tianjin	Bohai Rim Region (Northern Coastal Area)	3	2020	50290	10454.5	4918	949	1.5	21	5	74511	14008	4911.8	1387	4023.9	11
Tianjin	Bohai Rim Region (Northern Coastal Area)	3	2021	52954	12628.8	5715	1116	3	23	7	10076	15685.1	5672.7	1373	5174.9	11
Tianjin	Bohai Rim Region (Northern Coastal Area)	3	2022	54902	13078.1	5825	954	1	19	7	51454	16132.2	5982.3	1363	5544.7	11
Shandong	Bohai Rim Region (Northern Coastal Area)	4	2011	96188	6102.02	51000	22000	21.8	1000	304.3	624466	39064.9	19926.1	9665	8029	22
Shandong	Bohai Rim Region (Northern Coastal Area)	4	2012	106655	6806.44	51000	22000	32.3	1000	215.5	670633	42957.3	21275.9	9708	8972.1	21
Shandong	Bohai Rim Region (Northern Coastal Area)	4	2013	118137	7648.53	56000	21000	30.2	1300	240.9	843493	47344.3	22615.9	9746	9696.2	21
Shandong	Bohai Rim Region (Northern Coastal Area)	4	2014	128593	8233.85	58800	22000	29.2	1300	200.4	1416464	50774.8	23588	9808	11288	21
Shandong	Bohai Rim Region (Northern Coastal Area)	4	2015	134218	8409.49	61200	23000	21.8	1200	211.7	945934	55288.8	24814.9	9866	12422.3	22
Shandong	Bohai Rim Region (Northern Coastal Area)	4	2016	142856	8516.26	67796	26742	30.1	1510	225	1264063	58762.5	25565	9973	13280.4	20
Shandong	Bohai Rim Region (Northern Coastal Area)	4	2017	151571	8920.58	64771	19637	36.5	860	203	1130995	63012.1	26925.6	10033	14191.1	19
Shandong	Bohai Rim Region (Northern Coastal Area)	4	2018	161512	9730.92	77735	23271	75.9	938	170	675118	66648.9	27523.7	10077	15502.1	27
Shandong	Bohai Rim Region (Northern Coastal Area)	4	2019	161064	9798.94	82858	24483	95.4	823	147	954348	70540.5	28171.8	10106	13444.9	27
Shandong	Bohai Rim Region (Northern Coastal Area)	4	2020	168881	10076	90547	26060	154.4	583	152	519487	72798.2	28456.7	10165	12911.8	31
Shandong	Bohai Rim Region (Northern Coastal Area)	4	2021	178158	12158.4	92627	22821	106	658	169	376918	82875.2	32834.5	10170	15154.4	32
Shandong	Bohai Rim Region (Northern Coastal Area)	4	2022	189036	12565.3	94488	22824	108	646	166	291917	87576.9	34562.3	10163	16173.9	40
Jiangsu	Yangtze River Delta (Central Coastal Region)	5	2011	17752	6608.98	3000	2000	12.8	200	21.5	310062	48839.2	25231.2	8023	4253.1	11
Jiangsu	Yangtze River Delta (Central Coastal Region)	5	2012	20504	7347.31	3000	2000	7.6	100	18.2	390144	53701.9	27150.8	8120	4722.9	11
Jiangsu	Yangtze River Delta (Central Coastal Region)	5	2013	23908	8148.79	4000	2000	6.4	200	27.7	593776	59349.4	29149.4	8192	4921.2	10
Jiangsu	Yangtze River Delta (Central Coastal Region)	5	2014	25744	8675.42	3700	2000	6.9	200	33.1	485096	64830.5	31048.8	8281	5590.2	11
Jiangsu	Yangtze River Delta (Central Coastal Region)	5	2015	27332	8856.62	4700	2000	9.4	200	32.5	621741	71255.9	33371.8	8315	6101.7	10
Jiangsu	Yangtze River Delta (Central Coastal Region)	5	2016	28058	8946.48	5146	2234	10.2	111	38	747786	77350.9	35041.5	8381	6606.6	8
Jiangsu	Yangtze River Delta (Central Coastal Region)	5	2017	29621	9271.16	4752	1989	8.9	111	32	447999	85869.8	39124.1	8423	6933.4	8
Jiangsu	Yangtze River Delta (Central Coastal Region)	5	2018	31251	10080.9	5244	1777	9.2	74	15	811733	93207.6	42129.4	8446	7554.7	11
Jiangsu	Yangtze River Delta (Central Coastal Region)	5	2019	31575	10190	5535	1877	7.9	59	13	599923	98656.8	43507.5	8469	7721.4	11
Jiangsu	Yangtze River Delta (Central Coastal Region)	5	2020	32447	10412.4	6070	1812	19.9	40	15	531335	102808	44631.3	8477	8221.3	10
Jiangsu	Yangtze River Delta (Central Coastal Region)	5	2021	38127	12489.9	8556	2565	20	28	18	98229	117392	52678.7	8505	8422.7	13
Jiangsu	Yangtze River Delta (Central Coastal Region)	5	2022	43654	12905.8	7548	2254	20	36	14	73382	122089	54886.1	8515	9002.9	13
Shanghai	Yangtze River Delta (Central Coastal Region)	6	2011	62432	6709.84	16000	7000	83.2	600	116.9	63602	20009.7	8169.3	2356	5618.5	15
Shanghai	Yangtze River Delta (Central Coastal Region)	6	2012	63740	7415.56	19000	6000	37.2	700	70	115915	21305.6	8174.1	2399	5946.3	14
Shanghai	Yangtze River Delta (Central Coastal Region)	6	2013	68273	8246.84	19000	4000	35.1	300	49.4	52077	23204.1	8286.5	2448	6305.7	14
Shanghai	Yangtze River Delta (Central Coastal Region)	6	2014	66954	8779.7	19300	7000	55.4	800	291	177859	25269.8	8633.3	2467	6249	15
Shanghai	Yangtze River Delta (Central Coastal Region)	6	2015	64906	8925.51	24100	7000	37	500	435.1	211726	26887	8408.7	2458	6759.7	15
Shanghai	Yangtze River Delta (Central Coastal Region)	6	2016	64482	9054.16	25921	5726	48.5	404	155	519488	29887	8570.2	2467	7463.4	11
Shanghai	Yangtze River Delta (Central Coastal Region)	6	2017	70542	9317.15	24598	6269	72.7	322	131	448240	32925	9525.9	2466	8484.7	11
Shanghai	Yangtze River Delta (Central Coastal Region)	6	2018	68392	10120.3	24640	4667	23.5	235	34	80827	36011.8	10360.8	2475	9182.5	14
Shanghai	Yangtze River Delta (Central Coastal Region)	6	2019	66351	10232.4	26504	4813	12.3	155	25	299377	37987.6	10193.6	2481	10406.4	14
Shanghai	Yangtze River Delta (Central Coastal Region)	6	2020	65105	10437.4	28245	6573	24.9	122	33	90711	38963.3	10258.6	2488	9071.5	17
Shanghai	Yangtze River Delta (Central Coastal Region)	6	2021	69827	12619.4	27597	6111	23	152	34	110942	43653.2	11366.7	2489	9621.3	18
Shanghai	Yangtze River Delta (Central Coastal Region)	6	2022	66832	12988	22040	4176	14	103	34	274105	44809.1	11407.2	2475	9049.6	19
Zhejiang	Yangtze River Delta (Central Coastal Region)	7	2011	86700	6236.6	142000	83000	354.6	8000	873.2	178373	31854.8	16271	5570	4526.8	17
Zhejiang	Yangtze River Delta (Central Coastal Region)	7	2012	92760	6926.32	161000	84000	339.7	6000	807.9	283023	34382.4	17040.5	5685	4947.5	18
Zhejiang	Yangtze River Delta (Central Coastal Region)	7	2013	100591	7705.18	169000	87000	677.9	6300	737.3	576645	37334.6	18162.8	5784	5257.9	18
Zhejiang	Yangtze River Delta (Central Coastal Region)	7	2014	108177	8267.83	175700	83000	694.3	3600	823.3	675944	40023.5	19580.7	5890	5437.7	20
Zhejiang	Yangtze River Delta (Central Coastal Region)	7	2015	109930	8519.98	183000	82000	341.5	3200	709.1	586017	43507.7	20606.6	5985	6016.6	21
Zhejiang	Yangtze River Delta (Central Coastal Region)	7	2016	114202	8686.13	186329	70304	316.5	2924	612	601869	47254	21571.3	6072	6597.8	19
Zhejiang	Yangtze River Delta (Central Coastal Region)	7	2017	125744	9025.91	206877	74702	271.1	2585	524	369011	52403.1	23246.7	6170	7041.4	19
Zhejiang	Yangtze River Delta (Central Coastal Region)	7	2018	133534	9858.65	206736	56207	189.1	1445	301	353080	58002.8	25308.1	6273	7523.9	17
Zhejiang	Yangtze River Delta (Central Coastal Region)	7	2019	135364	10014.5	214476	57782	245	1188	263	340650	62462	26299.5	6375	8194	16
Zhejiang	Yangtze River Delta (Central Coastal Region)	7	2020	141447	10280.4	209630	55927	198.9	1291	238	505097	64689.1	26361.5	6468	8424.2	18
Zhejiang	Yangtze River Delta (Central Coastal Region)	7	2021	149010	12303.4	202221	55507	209	1353	271	175538	74040.8	31174	6540	9841.2	21
Zhejiang	Yangtze River Delta (Central Coastal Region)	7	2022	154094	12791.8	219219	56692	219	1048	280	277471	78060.6	32973.8	6577	10382.3	23
Fujian	West Coast of the Taiwan Strait and the South China Sea (Southern Region)	8	2011	37279	6216.31	112000	33000	99.8	2000	283.4	142599	17917.7	9316.6	3784	4284	12
Fujian	West Coast of the Taiwan Strait and the South China Sea (Southern Region)	8	2012	41359	6874.53	161000	34000	237.5	2000	328.7	237635	20190.7	10527	3841	4482.8	12
Fujian	West Coast of the Taiwan Strait and the South China Sea (Southern Region)	8	2013	45475	7676.34	187000	28000	148.6	1200	260.2	383964	22503.8	11805.5	3885	5028	12
Fujian	West Coast of the Taiwan Strait and the South China Sea (Southern Region)	8	2014	49166	8221.57	188700	26000	104.1	1100	237.5	423817	24942.1	13165.1	3945	5980.2	14
Fujian	West Coast of the Taiwan Strait and the South China Sea (Southern Region)	8	2015	50282	8445.08	189000	26000	127.1	1000	243.3	446910	26819.5	13735.7	3984	7075.6	14
Fujian	West Coast of the Taiwan Strait and the South China Sea (Southern Region)	8	2016	50776	8510.29	196767	24886	70.3	793	235	226267	29609.4	14683.7	4016	7999.7	14
Fujian	West Coast of the Taiwan Strait and the South China Sea (Southern Region)	8	2017	51995	8877.5	156516	18870	86.9	936	229	147394	33842.4	16290	4065	9384	14
Fujian	West Coast of the Taiwan Strait and the South China Sea (Southern Region)	8	2018	55804	9704.26	325424	18926	70	602	123	164162	38687.8	18847.8	4104	10659.9	18
Fujian	West Coast of the Taiwan Strait and the South China Sea (Southern Region)	8	2019	59484	9844.6	219589	18513	131.4	670	137	127645	42326.6	20065.5	4137	11409.3	17
Fujian	West Coast of the Taiwan Strait and the South China Sea (Southern Region)	8	2020	62132	10133.2	138637	14761	75.3	641	120	175766	43608.6	20168.4	4161	10461.3	16
Fujian	West Coast of the Taiwan Strait and the South China Sea (Southern Region)	8	2021	69190	12064.1	189769	17611	145	565	172	120401	49566.1	23319.8	4187	10841.5	17
Fujian	West Coast of the Taiwan Strait and the South China Sea (Southern Region)	8	2022	71408	12568.4	193031	16174	46	581	121	120137	51765.1	23125.3	4188	11199.7	18
Guangdong	West Coast of the Taiwan Strait and the South China Sea (Southern Region)	9	2011	114455	6646.58	69000	20000	166.9	2000	499.4	166420	53072.8	26161.1	10756	9191.1	25
Guangdong	West Coast of the Taiwan Strait and the South China Sea (Southern Region)	9	2012	121265	7339.35	66000	17000	172.2	2000	484.1	280996	57007.7	27346.1	11041	10506.6	24
Guangdong	West Coast of the Taiwan Strait and the South China Sea (Southern Region)	9	2013	130831	8094.87	71000	16000	374.1	1200	480.8	324634	62503.4	29343	11270	11283.6	24
Guangdong	West Coast of the Taiwan Strait and the South China Sea (Southern Region)	9	2014	137631	8624.99	69400	16000	102.7	1500	399.1	378641	68173	31930.4	11489	13229.8	25
Guangdong	West Coast of the Taiwan Strait and the South China Sea (Southern Region)	9	2015	142059	8819.65	61200	11000	103.2	1200	299.1	347103	74732.4	33913.8	11678	14443.1	26
Guangdong	West Coast of the Taiwan Strait and the South China Sea (Southern Region)	9	2016	149026	8964.58	67030	12232	92.1	874	333	264812	82163.2	35499.2	11908	15968.4	22
Guangdong	West Coast of the Taiwan Strait and the South China Sea (Southern Region)	9	2017	164408	9244.82	71487	14529	70.9	1014	328	420272	91648.7	38536.6	12141	17725	22
Guangdong	West Coast of the Taiwan Strait and the South China Sea (Southern Region)	9	2018	175007	10079.6	84815	16053	22.1	1507	293	273490	99945.2	41398.5	12348	19325.6	27
Guangdong	West Coast of the Taiwan Strait and the South China Sea (Southern Region)	9	2019	167871	10199.6	123669	24539	149.8	1110	275	317016	107987	43368.2	12489	18588.2	25
Guangdong	West Coast of the Taiwan Strait and the South China Sea (Southern Region)	9	2020	175788	10432.8	81563	19401	61.2	616	181	235470	111152	43868.1	12624	17709.9	40
Guangdong	West Coast of the Taiwan Strait and the South China Sea (Southern Region)	9	2021	181604	12498.8	91188	18840	35	505	132	380607	124720	50555.8	12684	17114.5	38
Guangdong	West Coast of the Taiwan Strait and the South China Sea (Southern Region)	9	2022	175517	12940.7	106372	18245	24	576	148	158869	129514	52620.7	12657	18059.6	38
Guangxi	West Coast of the Taiwan Strait and the South China Sea (Southern Region)	10	2011	15331	5970.48	8000	7000	12.5	400	324.1	86230	10299.9	4241.2	4655	613.8	9
Guangxi	West Coast of the Taiwan Strait and the South China Sea (Southern Region)	10	2012	17438	6833.89	9000	9000	22	600	358.9	85644	11303.6	4503.1	4694	761	9
Guangxi	West Coast of the Taiwan Strait and the South China Sea (Southern Region)	10	2013	18674	7683.85	37000	9000	55.2	1100	364.9	183218	12448.4	4709.3	4731	899.4	9
Guangxi	West Coast of the Taiwan Strait and the South China Sea (Southern Region)	10	2014	20189	8193.25	16500	12000	58.5	1300	491.8	178909	13587.8	5145.6	4770	1021.2	11
Guangxi	West Coast of the Taiwan Strait and the South China Sea (Southern Region)	10	2015	20482	8526.64	12900	13000	19.2	1300	449.3	247152	14797.8	5391	4811	1130.2	11
Guangxi	West Coast of the Taiwan Strait and the South China Sea (Southern Region)	10	2016	20392	8559.84	10730	4326	23.9	349	343	130433	16116.6	5621	4857	1251	8
Guangxi	West Coast of the Taiwan Strait and the South China Sea (Southern Region)	10	2017	21862	8919.77	11901	5043	12.9	289	205	75847	17790.7	6138.3	4907	1377	8
Guangxi	West Coast of the Taiwan Strait and the South China Sea (Southern Region)	10	2018	23986	9731.8	10109	2875	12.4	125	136	58273	19627.8	6692.9	4947	1501.7	10
Guangxi	West Coast of the Taiwan Strait and the South China Sea (Southern Region)	10	2019	25568	9929.88	19827	9447	14.4	427	150	48620	21237.1	7046.4	4982	1612.5	10
Guangxi	West Coast of the Taiwan Strait and the South China Sea (Southern Region)	10	2020	29567	10254.5	19760	4796	20.9	357	532	35534	22120.9	7046.8	5019	1597.7	12
Guangxi	West Coast of the Taiwan Strait and the South China Sea (Southern Region)	10	2021	35822	12319.6	20177	4771	14	174	46	119600	25209.1	8513.9	5037	2204.6	12
Guangxi	West Coast of the Taiwan Strait and the South China Sea (Southern Region)	10	2022	37134	12755	16472	2879	9	132	42	22841	26186.1	8819.3	5047	2350.4	12
Hainan	West Coast of the Taiwan Strait and the South China Sea (Southern Region)	11	2011	10905	5875.43	19000	8000	73.2	1000	175.8	27534	2463.8	671.3	890	653.5	3
Hainan	West Coast of the Taiwan Strait and the South China Sea (Southern Region)	11	2012	11819	6576.93	21000	8000	79	1000	105.7	48279	2789.4	747.2	910	752.9	3
Hainan	West Coast of the Taiwan Strait and the South China Sea (Southern Region)	11	2013	12839	7388.59	24000	10000	72.5	1400	106.2	35094	3115.9	750.9	920	883.5	3
Hainan	West Coast of the Taiwan Strait and the South China Sea (Southern Region)	11	2014	14164	7722.86	25800	10000	69.2	1500	160.9	56152	3449	826.5	936	902.1	3
Hainan	West Coast of the Taiwan Strait and the South China Sea (Southern Region)	11	2015	15357	8050.32	27700	9000	94.1	900	137.3	13161	3734.2	882.9	945	1004.7	3
Hainan	West Coast of the Taiwan Strait and the South China Sea (Southern Region)	11	2016	16390	7903	27761	7830	103.3	521	92	16138	4090.2	904	957	1149.7	3
Hainan	West Coast of the Taiwan Strait and the South China Sea (Southern Region)	11	2017	18473	9434.9	28446	7537	64.3	541	93	34253	4497.5	996.4	972	1286.3	3
Hainan	West Coast of the Taiwan Strait and the South China Sea (Southern Region)	11	2018	18282	10768	28798	8635	11.1	526	83	3576	4910.7	1053.1	982	1447.2	7
Hainan	West Coast of the Taiwan Strait and the South China Sea (Southern Region)	11	2019	19839	11383.4	31003	8333	3.5	474	81	6258	5330.8	1083.8	995	1574.5	7
Hainan	West Coast of the Taiwan Strait and the South China Sea (Southern Region)	11	2020	19895	11162.5	34696	10245	7.5	400	80	476	5566.2	1072.2	1012	1598.6	10
Hainan	West Coast of the Taiwan Strait and the South China Sea (Southern Region)	11	2021	20373	12959	36705	10328	6	570	84	11091	6504.1	1240.8	1020	1989.5	18
Hainan	West Coast of the Taiwan Strait and the South China Sea (Southern Region)	11	2022	18806	14076.5	41330	10837	16	457	82	7599	6889.6	1308.7	1027	2262.2	24
